# Supplementary material for: Effectiveness and safety of 7-day high-dose primaquine and single-dose tafenoquine versus 14-day low-dose primaquine in patients with Plasmodium vivax malaria (EFFORT): a multicentre, open-label, randomised, controlled, superiority trial
Source: Lancet Infect Dis. 2026 Jun;26(6):614–26. doi: 10.1016/S1473-3099(25)00729-7 (PMC13215974; doi:10.1016/S1473-3099(25)00729-7)
Supplement: Supplementary appendix 3 [file mmc3.csv]

Subject_No	District	Country	Study_Arm	Recurrence_Days	Read_Pair_D0	Read_Pair_R1	Genotyped_D0	Genotyped_R1	IBD	Status	ENA_D0	ENA_R1
205-003	Kravanh	Cambodia	PQ14	56	125453	56506	PASS	PASS	1	Homologous	ERS28318641	ERS28318642
205-005	Kravanh	Cambodia	TQ	35	96448	81910	PASS	PASS	1	Homologous	ERS28318643	ERS28318644
205-009	Kravanh	Cambodia	PQ14	63	156578	99709	PASS	PASS	0.407	Homologous	ERS28318645	ERS28318646
205-011	Kravanh	Cambodia	PQ7	61	92282	77349	PASS	PASS	1	Homologous	ERS28318647	ERS28318648
205-014	Kravanh	Cambodia	PQ7	67	102775	19361	PASS	PASS	1	Homologous	ERS28318649	ERS28318650
205-015	Kravanh	Cambodia	PQ14	111	96337	85844	PASS	PASS	0.491	Homologous	ERS28318651	ERS28318652
205-018	Kravanh	Cambodia	TQ	42	51476	132053	PASS	PASS	0.983	Homologous	ERS28318653	ERS28318654
205-022	Kravanh	Cambodia	PQ7	62	63724	177254	PASS	PASS	0.983	Homologous	ERS28318655	ERS28318656
205-023	Kravanh	Cambodia	PQ14	169	67868	57877	PASS	PASS	0.884	Homologous	ERS28318657	ERS28318658
205-024	Kravanh	Cambodia	TQ	62	72989	99437	PASS	PASS	0.929	Homologous	ERS28318659	ERS28318660
205-029	Kravanh	Cambodia	PQ14	100	72943	83449	PASS	PASS	1	Homologous	ERS28318661	ERS28318662
205-041	Kravanh	Cambodia	TQ	91	68760	62675	PASS	PASS	1	Homologous	ERS28318663	ERS28318664
205-046	Kravanh	Cambodia	PQ14	92	114036	107417	PASS	PASS	1	Homologous	ERS28318665	ERS28318666
205-049	Kravanh	Cambodia	PQ7	33	64007	134281	PASS	PASS	1	Homologous	ERS28318667	ERS28318668
205-086	Kravanh	Cambodia	PQ7	129	54715	78649	PASS	PASS	0.967	Homologous	ERS28318669	ERS28318670
205-088	Kravanh	Cambodia	TQ	122	119821	131927	PASS	PASS	0.984	Homologous	ERS28318671	ERS28318672
206-006	Siem Pang	Cambodia	PQ7	73	248266	122152	PASS	PASS	0.003	Heterologous	ERS28318673	ERS28318674
206-013	Siem Pang	Cambodia	PQ14	120	96379	138863	PASS	PASS	0.84	Homologous	ERS28318675	ERS28318676
206-017	Siem Pang	Cambodia	PQ7	43	127280	255267	PASS	PASS	0.23	Heterologous	ERS28318677	ERS28318678
206-024	Siem Pang	Cambodia	PQ7	119	121386	203835	PASS	PASS	0.198	Heterologous	ERS28318679	ERS28318680
206-025	Siem Pang	Cambodia	PQ7	123	76058	123973	PASS	PASS	0.122	Heterologous	ERS28318681	ERS28318682
206-027	Siem Pang	Cambodia	PQ14	105	37151	47885	PASS	PASS	0	Heterologous	ERS28318683	ERS28318684
206-038	Siem Pang	Cambodia	PQ14	67	132733	127832	PASS	PASS	0.242	Heterologous	ERS28318685	ERS28318686
206-041	Siem Pang	Cambodia	TQ	53	65270	98158	PASS	PASS	1	Homologous	ERS28318687	ERS28318688
206-046	Siem Pang	Cambodia	PQ14	42	83955	75316	PASS	PASS	0.136	Heterologous	ERS28318689	ERS28318690
206-071	Siem Pang	Cambodia	TQ	72	62847	90335	PASS	PASS	0.096	Heterologous	ERS28318691	ERS28318692
206-084	Siem Pang	Cambodia	PQ7	144	84030	43423	PASS	PASS	0	Heterologous	ERS28318693	ERS28318694
206-087	Siem Pang	Cambodia	PQ14	82	80834	70238	PASS	PASS	0.069	Heterologous	ERS28318695	ERS28318696
206-095	Siem Pang	Cambodia	TQ	62	124567	64544	PASS	PASS	0.738	Homologous	ERS28318697	ERS28318698
254-001	Thatta	Pakistan	PQ14	102	1852	1164	FAIL	FAIL	NA	NA	ERS28318699	ERS28318700
254-006	Thatta	Pakistan	PQ7	57	71794	3698	PASS	PASS	0.048	Heterologous	ERS28318701	ERS28318702
254-032	Thatta	Pakistan	PQ14	55	53074	33845	PASS	PASS	0.026	Heterologous	ERS28318703	ERS28318704
254-211	Thatta	Pakistan	TQ	50	51061	41251	PASS	PASS	1	Homologous	ERS28318705	ERS28318706
274-005	Batubara	Indonesia	TQ	58	15510	17579	PASS	PASS	0	Heterologous	ERS28318707	ERS28318708
274-030	Batubara	Indonesia	PQ14	151	18841	32974	PASS	PASS	0	Heterologous	ERS28318709	ERS28318710
274-032	Batubara	Indonesia	TQ	128	13986	23331	PASS	PASS	NA	NA	ERS28318711	ERS28318712
274-033	Batubara	Indonesia	TQ	169	39497	25328	PASS	PASS	0.17	Heterologous	ERS28318713	ERS28318714
274-083	Batubara	Indonesia	TQ	109	32797	13898	PASS	PASS	NA	NA	ERS28318715	ERS28318716
274-105	Batubara	Indonesia	TQ	114	14525	28460	PASS	PASS	0	Heterologous	ERS28318717	ERS28318718
274-114	Batubara	Indonesia	TQ	102	30299	41187	PASS	PASS	NA	NA	ERS28318719	ERS28318720
275-001	Arba Minch	Ethiopia	PQ14	80	78893	94802	PASS	PASS	0.936	Homologous	ERS28318721	ERS28318722
275-011	Arba Minch	Ethiopia	TQ	68	117137	0	PASS	FAIL	NA	NA	ERS28318723	ERS28318724
275-015	Arba Minch	Ethiopia	PQ14	154	50824	36837	PASS	PASS	0.98	Homologous	ERS28318725	ERS28318726
275-017	Arba Minch	Ethiopia	PQ14	97	50892	58911	PASS	PASS	0.338	Homologous	ERS28318727	ERS28318728
275-020	Arba Minch	Ethiopia	PQ7	109	43896	89625	PASS	PASS	0.069	Heterologous	ERS28318729	ERS28318730
275-027	Arba Minch	Ethiopia	PQ7	73	70130	53619	PASS	PASS	0	Heterologous	ERS28318731	ERS28318732
275-041	Arba Minch	Ethiopia	TQ	169	22801	49316	PASS	PASS	0	Heterologous	ERS28318733	ERS28318734
275-044	Arba Minch	Ethiopia	PQ14	46	41912	19	PASS	FAIL	NA	NA	ERS28318735	ERS28318736
275-047	Arba Minch	Ethiopia	PQ7	85	80962	74556	PASS	PASS	0.025	Heterologous	ERS28318737	ERS28318738
275-057	Arba Minch	Ethiopia	PQ7	169	51000	60784	PASS	PASS	0.019	Heterologous	ERS28318739	ERS28318740
275-058	Arba Minch	Ethiopia	PQ7	162	82569	48915	PASS	PASS	0.076	Heterologous	ERS28318741	ERS28318742
275-059	Arba Minch	Ethiopia	PQ14	125	40000	11701	PASS	PASS	0.024	Heterologous	ERS28318743	ERS28318744
275-060	Arba Minch	Ethiopia	TQ	139	39529	46274	PASS	PASS	0.09	Heterologous	ERS28318745	ERS28318746
275-063	Arba Minch	Ethiopia	TQ	109	49582	20258	PASS	PASS	0.142	Heterologous	ERS28318747	ERS28318748
275-068	Arba Minch	Ethiopia	PQ14	121	52696	49655	PASS	PASS	0	Heterologous	ERS28318749	ERS28318750
275-072	Arba Minch	Ethiopia	TQ	51	53187	192442	PASS	PASS	0	Heterologous	ERS28318751	ERS28318752
275-078	Arba Minch	Ethiopia	TQ	75	46756	59266	PASS	PASS	0	Heterologous	ERS28318753	ERS28318754
275-081	Arba Minch	Ethiopia	PQ14	49	34983	28007	PASS	PASS	0	Heterologous	ERS28318755	ERS28318756
275-082	Arba Minch	Ethiopia	TQ	104	70639	49774	PASS	PASS	0	Heterologous	ERS28318757	ERS28318758
275-084	Arba Minch	Ethiopia	PQ14	48	84706	174517	PASS	PASS	0.027	Heterologous	ERS28318759	ERS28318760
275-089	Arba Minch	Ethiopia	TQ	120	62935	76956	PASS	PASS	0.181	Heterologous	ERS28318761	ERS28318762
275-095	Arba Minch	Ethiopia	PQ7	82	72198	59365	PASS	PASS	1	Homologous	ERS28318763	ERS28318764
275-102	Arba Minch	Ethiopia	PQ14	71	99613	39359	PASS	PASS	0.243	Heterologous	ERS28318765	ERS28318766
275-103	Arba Minch	Ethiopia	PQ7	64	56718	49597	PASS	PASS	0.031	Heterologous	ERS28318767	ERS28318768
275-108	Arba Minch	Ethiopia	PQ14	93	57064	65763	PASS	PASS	0	Heterologous	ERS28318769	ERS28318770
275-113	Arba Minch	Ethiopia	PQ14	64	63966	39243	PASS	PASS	0.975	Homologous	ERS28318771	ERS28318772
275-117	Arba Minch	Ethiopia	PQ7	49	31230	28083	PASS	PASS	0	Heterologous	ERS28318773	ERS28318774
275-128	Arba Minch	Ethiopia	TQ	49	43124	77692	PASS	PASS	0	Heterologous	ERS28318775	ERS28318776
275-151	Arba Minch	Ethiopia	PQ14	46	94763	219021	PASS	PASS	0	Heterologous	ERS28318777	ERS28318778
275-156	Arba Minch	Ethiopia	PQ14	60	157648	166199	PASS	PASS	0	Heterologous	ERS28318779	ERS28318780
275-170	Arba Minch	Ethiopia	PQ14	97	78155	175028	PASS	PASS	0	Heterologous	ERS28318781	ERS28318782
275-175	Arba Minch	Ethiopia	PQ7	63	132494	132756	PASS	PASS	0.421	Homologous	ERS28318783	ERS28318784
275-209	Arba Minch	Ethiopia	TQ	75	128303	142955	PASS	PASS	0.792	Homologous	ERS28318785	ERS28318786
275-223	Arba Minch	Ethiopia	PQ14	112	112969	112419	PASS	PASS	0	Heterologous	ERS28318787	ERS28318788
275-226	Arba Minch	Ethiopia	PQ7	49	103840	76126	PASS	PASS	0	Heterologous	ERS28318789	ERS28318790
275-234	Arba Minch	Ethiopia	PQ7	77	38197	77322	PASS	PASS	0.309	Homologous	ERS28318791	ERS28318792
275-266	Arba Minch	Ethiopia	PQ14	117	47228	82109	PASS	PASS	0	Heterologous	ERS28318793	ERS28318794
275-270	Arba Minch	Ethiopia	PQ14	161	45244	97370	PASS	PASS	0.061	Heterologous	ERS28318795	ERS28318796
275-277	Arba Minch	Ethiopia	PQ14	68	0	0	FAIL	FAIL	NA	NA	NA	NA
275-296	Arba Minch	Ethiopia	PQ7	151	140958	108580	PASS	PASS	0.007	Heterologous	ERS28318797	ERS28318798
275-300	Arba Minch	Ethiopia	PQ14	71	75483	101967	PASS	PASS	0	Heterologous	ERS28318799	ERS28318800
275-317	Arba Minch	Ethiopia	TQ	116	54059	72221	PASS	PASS	0.979	Homologous	ERS28318801	ERS28318802
275-325	Arba Minch	Ethiopia	PQ7	50	0	0	FAIL	FAIL	NA	NA	NA	NA
275-330	Arba Minch	Ethiopia	PQ7	86	52061	251471	PASS	PASS	0.847	Homologous	ERS28318803	ERS28318804
275-333	Arba Minch	Ethiopia	PQ14	111	199131	118858	PASS	PASS	0.792	Homologous	ERS28318805	ERS28318806
282-001	Chombak	Cambodia	TQ	35	100203	62889	PASS	PASS	0.923	Homologous	ERS28318807	ERS28318808
